# Supplementary material for: Chemical Modification of Pactamycin Leads to New Compounds with Retained Antimicrobial Activity and Reduced Toxicity
Source: Molecules. 2024 Sep 3;29(17):4169. doi: 10.3390/molecules29174169 (PMC11397182; doi:10.3390/molecules29174169)
Supplement: Supplementary file 1 [file molecules-29-04169-s001.zip]

Archive with 1 entries (1 files):
- molecules-3151424-supplementary.pdf
